# Supplementary material for: Fatty Acids in Waste Tissues: The Nutraceutical Value of Gonads and Livers from the Moroccan Hypophthalmichthys molitrix and Cyprinus carpio Fishes
Source: Mar Drugs. 2023 Mar 17;21(3):188. doi: 10.3390/md21030188 (PMC10059766; doi:10.3390/md21030188)
Supplement: Supplementary file 1 [file marinedrugs-21-00188-s001.zip]

Archive with 1 entries (1 files):
- marinedrugs-2237099-supplementary.pdf
